# Supplementary material for: Synthesis of Methoxylated Benzoxanthones as Drug Metabolites of Antischistosomal Schistodiones—A Limited Environmental Risk
Source: Molecules. 2026 May 27;31(11):1839. doi: 10.3390/molecules31111839 (PMC13258496; doi:10.3390/molecules31111839)
Supplement: Supplementary file 1 [file molecules-31-01839-s001.zip]

Archive with 1 entries (1 files):
- molecules-4291600-supplementary.pdf
